# Supplementary material for: Bidirectional causal relational between frailty and mental illness: a two-sample Mendelian randomization study
Source: Front Psychiatry. 2024 Jun 7;15:1397813. doi: 10.3389/fpsyt.2024.1397813 (PMC11190300; doi:10.3389/fpsyt.2024.1397813)
Supplement: Supplementary file 10 [file DataSheet_2.csv]

	X	chr.exposure	pos.exposure	beta.exposure	se.exposure	pval.exposure	samplesize.exposure	id.exposure	SNP	effect_allele.exposure	other_allele.exposure	eaf.exposure	exposure	mr_keep.exposure	pval_origin.exposure	data_source.exposure
1	1	1	210302043	-0.0242	0.004	1.28e-09	175226	ebi-a-GCST90020053	rs12739243	C	T	0.2206	Frailty index || id:ebi-a-GCST90020053	TRUE	reported	igd
2	2	2	44151808	-0.0194	0.0034	1.47e-08	175226	ebi-a-GCST90020053	rs4952693	T	C	0.3734	Frailty index || id:ebi-a-GCST90020053	TRUE	reported	igd
3	3	3	173114167	0.0199	0.0033	1.65e-09	175226	ebi-a-GCST90020053	rs583514	C	T	0.5111	Frailty index || id:ebi-a-GCST90020053	TRUE	reported	igd
4	4	6	32619856	0.0274	0.0039	3.23e-12	175226	ebi-a-GCST90020053	rs374943348	A	T	0.3605	Frailty index || id:ebi-a-GCST90020053	TRUE	reported	igd
5	5	6	32652620	0.0382	0.0035	7.18e-28	175226	ebi-a-GCST90020053	rs9275160	A	G	0.3397	Frailty index || id:ebi-a-GCST90020053	TRUE	reported	igd
6	6	8	21992804	0.0241	0.0044	3.94e-08	175226	ebi-a-GCST90020053	rs56299474	A	C	0.1733	Frailty index || id:ebi-a-GCST90020053	TRUE	reported	igd
7	7	10	61885362	-0.0198	0.0034	6.83e-09	175226	ebi-a-GCST90020053	rs4146140	T	C	0.3811	Frailty index || id:ebi-a-GCST90020053	TRUE	reported	igd
8	8	15	41443924	0.0189	0.0034	1.74e-08	175226	ebi-a-GCST90020053	rs3959554	G	A	0.4177	Frailty index || id:ebi-a-GCST90020053	TRUE	reported	igd
9	9	15	52264094	0.0187	0.0034	2.85e-08	175226	ebi-a-GCST90020053	rs17612102	C	T	0.5933	Frailty index || id:ebi-a-GCST90020053	TRUE	reported	igd
10	10	18	39322639	-0.0248	0.0043	6.5e-09	175226	ebi-a-GCST90020053	rs8089807	T	C	0.1866	Frailty index || id:ebi-a-GCST90020053	TRUE	reported	igd
