# Supplementary material for: Bidirectional causal relational between frailty and mental illness: a two-sample Mendelian randomization study
Source: Front Psychiatry. 2024 Jun 7;15:1397813. doi: 10.3389/fpsyt.2024.1397813 (PMC11190300; doi:10.3389/fpsyt.2024.1397813)
Supplement: Supplementary file 11 [file DataSheet_3.csv]

	X.1	X	pos.exposure	other_allele.exposure	effect_allele.exposure	SNP	pval.exposure	beta.exposure	se.exposure	eaf.exposure	exposure	mr_keep.exposure	pval_origin.exposure	id.exposure	data_source.exposure
1	1	2286302	104366809	G	A	rs7570682	4.1e-07	0.0540521	0.010673	0.237311	exposure	TRUE	reported	SYuvhg	textfile
2	2	2422751	124257382	G	A	rs1186396	3.71e-07	0.047287	0.00930252	0.403866	exposure	TRUE	reported	SYuvhg	textfile
3	3	5084276	58381184	T	C	rs145525394	3.93e-08	-0.0962905	0.0175271	0.0782255	exposure	TRUE	reported	SYuvhg	textfile
4	4	6469413	58406125	T	C	rs10065355	3.4e-07	-0.047198	0.00925468	0.42645	exposure	TRUE	reported	SYuvhg	textfile
5	5	6904153	121169928	T	G	rs10078559	1.69e-07	0.145299	0.0277793	0.0268642	exposure	TRUE	reported	SYuvhg	textfile
6	6	8818139	24802624	T	G	rs13244325	4.34e-08	-0.0721658	0.0131775	0.144736	exposure	TRUE	reported	SYuvhg	textfile
7	7	9137914	70779318	G	A	rs17604518	3.55e-07	-0.0697725	0.0137037	0.133086	exposure	TRUE	reported	SYuvhg	textfile
8	8	11660134	134110033	T	C	rs62575803	3.52e-08	0.0532662	0.0096613	0.578568	exposure	TRUE	reported	SYuvhg	textfile
9	9	13729921	11767858	G	A	rs2051523	2.55e-07	0.0648159	0.0125764	0.153073	exposure	TRUE	reported	SYuvhg	textfile
10	10	13816722	23957460	C	T	rs74069813	3.48e-07	0.102081	0.0200343	0.0520969	exposure	TRUE	reported	SYuvhg	textfile
11	11	16657087	15510072	A	G	rs34832985	3.41e-07	-0.0481174	0.00943586	0.620492	exposure	TRUE	reported	SYuvhg	textfile
12	12	17924421	37676179	T	G	rs28478424	4.11e-07	0.072741	0.0143647	0.111863	exposure	TRUE	reported	SYuvhg	textfile
