# Supplementary material for: Bidirectional causal relational between frailty and mental illness: a two-sample Mendelian randomization study
Source: Front Psychiatry. 2024 Jun 7;15:1397813. doi: 10.3389/fpsyt.2024.1397813 (PMC11190300; doi:10.3389/fpsyt.2024.1397813)
Supplement: Supplementary file 12 [file DataSheet_4.csv]

	pos.exposure	other_allele.exposure	effect_allele.exposure	SNP	pval.exposure	beta.exposure	se.exposure	eaf.exposure	exposure	mr_keep.exposure	pval_origin.exposure	id.exposure	data_source.exposure
3574188	43486590	C	A	rs9809577	7.77E-12	-0.0633098	0.00925206	0.823521	exposure	TRUE	reported	7cctpF	textfile
3580181	44515369	T	A	rs6798590	5.13E-09	-0.0420494	0.00719674	0.449736	exposure	TRUE	reported	7cctpF	textfile
6900525	120750210	G	C	rs10053752	8.66E-13	-0.0513095	0.00717584	0.555086	exposure	TRUE	reported	7cctpF	textfile
7059575	144466903	T	C	rs171201	7.51E-09	0.0422141	0.00730459	0.394232	exposure	TRUE	reported	7cctpF	textfile
7126370	153953804	C	T	rs190517796	1.59E-08	0.102815	0.0181907	0.0376179	exposure	TRUE	reported	7cctpF	textfile
11149204	37030319	C	A	rs57268239	3.61E-09	0.0520345	0.0088176	0.204231	exposure	TRUE	reported	7cctpF	textfile
13096377	57966616	T	C	rs12804093	2.05E-08	0.0424322	0.00756689	0.327419	exposure	TRUE	reported	7cctpF	textfile
16960587	72995680	G	A	rs57852066	2.02E-08	0.0900108	0.016045	0.0494322	exposure	TRUE	reported	7cctpF	textfile
17419555	44669816	C	T	rs111574702	1.89E-08	0.0980865	0.0174484	0.0420185	exposure	TRUE	reported	7cctpF	textfile
18035766	53198529	G	A	rs62099231	2.65E-13	0.0524088	0.00716845	0.459501	exposure	TRUE	reported	7cctpF	textfile
18209836	76052843	T	C	rs62096370	4.00E-08	0.0526999	0.00959815	0.163381	exposure	TRUE	reported	7cctpF	textfile
