# Supplementary material for: Bidirectional causal relational between frailty and mental illness: a two-sample Mendelian randomization study
Source: Front Psychiatry. 2024 Jun 7;15:1397813. doi: 10.3389/fpsyt.2024.1397813 (PMC11190300; doi:10.3389/fpsyt.2024.1397813)
Supplement: Supplementary file 13 [file DataSheet_5.csv]

	X	pos.exposure	other_allele.exposure	effect_allele.exposure	SNP	pval.exposure	beta.exposure	se.exposure	eaf.exposure	exposure	mr_keep.exposure	pval_origin.exposure	id.exposure	data_source.exposure
1	1377364	226350167	C	T	rs878366	9.56e-09	-0.0394031	0.00686664	0.487296	exposure	TRUE	reported	GvOQNz	textfile
2	1721467	22519067	A	G	rs13006508	4.38e-08	-0.0376181	0.006871	0.519574	exposure	TRUE	reported	GvOQNz	textfile
3	2912444	196295262	G	A	rs145274568	7.94e-09	0.0659802	0.0114355	0.0988049	exposure	TRUE	reported	GvOQNz	textfile
4	3574202	43486590	C	A	rs9809577	9.17e-11	-0.0576164	0.00889147	0.823506	exposure	TRUE	reported	GvOQNz	textfile
5	6900395	120734270	A	C	rs10041474	3.21e-13	-0.0505368	0.00693683	0.583674	exposure	TRUE	reported	GvOQNz	textfile
6	7059598	144466903	T	C	rs171201	2.67e-08	0.0389882	0.00701003	0.394266	exposure	TRUE	reported	GvOQNz	textfile
7	7612042	33361076	C	A	rs143233688	1.53e-08	-0.0703297	0.0124302	0.0852277	exposure	TRUE	reported	GvOQNz	textfile
8	11149246	37030319	C	A	rs57268239	2.48e-08	0.0472263	0.00847142	0.204223	exposure	TRUE	reported	GvOQNz	textfile
9	12458657	104840585	T	C	rs7900775	3.01e-08	-0.0422683	0.00762845	0.721703	exposure	TRUE	reported	GvOQNz	textfile
10	13096428	57966616	T	C	rs12804093	1.34e-08	0.0412663	0.00726363	0.327475	exposure	TRUE	reported	GvOQNz	textfile
11	13387490	99650100	A	G	rs587925	8.18e-09	-0.0409476	0.00710309	0.635854	exposure	TRUE	reported	GvOQNz	textfile
12	13482560	113324873	A	G	rs948178	1.55e-08	-0.0392663	0.00694274	0.562876	exposure	TRUE	reported	GvOQNz	textfile
13	16828646	53971251	C	T	rs9932411	3.55e-08	0.0381479	0.00692094	0.456675	exposure	TRUE	reported	GvOQNz	textfile
14	18209924	76052843	T	C	rs62096370	2.2e-08	0.0515474	0.0092122	0.163429	exposure	TRUE	reported	GvOQNz	textfile
