# Supplementary material for: Bidirectional causal relational between frailty and mental illness: a two-sample Mendelian randomization study
Source: Front Psychiatry. 2024 Jun 7;15:1397813. doi: 10.3389/fpsyt.2024.1397813 (PMC11190300; doi:10.3389/fpsyt.2024.1397813)
Supplement: Supplementary file 14 [file DataSheet_6.csv]

	se.exposure	pos.exposure	samplesize.exposure	chr.exposure	pval.exposure	beta.exposure	id.exposure	SNP	effect_allele.exposure	other_allele.exposure	eaf.exposure	exposure	mr_keep.exposure	pval_origin.exposure	data_source.exposure
1	0.00352512	113472619	115338	1	4.88E-06	0.0161099	ukb-d-20501	rs74840045	C	T	0.0143351	|| id:ukb-d-20501	TRUE	reported	igd
2	0.00812818	36873407	115338	2	2.13E-06	0.0385319	ukb-d-20501	rs180924939	C	T	0.00299993	|| id:ukb-d-20501	TRUE	reported	igd
4	0.00118005	108555812	115338	3	1.13E-06	-0.00574396	ukb-d-20501	rs78277468	C	T	0.149549	|| id:ukb-d-20501	TRUE	reported	igd
6	0.00244961	98839308	115338	5	1.58E-06	0.0117594	ukb-d-20501	rs147683733	T	C	0.0300875	|| id:ukb-d-20501	TRUE	reported	igd
7	0.00381248	88967105	115338	6	4.24E-06	-0.0175347	ukb-d-20501	rs193192482	A	G	0.0125333	|| id:ukb-d-20501	TRUE	reported	igd
8	0.00219457	19178820	115338	6	2.86E-06	0.010273	ukb-d-20501	rs74974837	A	G	0.0387598	|| id:ukb-d-20501	TRUE	reported	igd
9	0.000838174	28752028	115338	7	6.65E-07	-0.00416701	ukb-d-20501	rs59722176	G	A	0.464906	|| id:ukb-d-20501	TRUE	reported	igd
10	0.00412947	110834051	115338	8	4.56E-06	0.0189312	ukb-d-20501	rs138777267	T	C	0.0120453	|| id:ukb-d-20501	TRUE	reported	igd
11	0.000934147	12751157	115338	8	8.92E-07	-0.00459066	ukb-d-20501	rs2947388	C	T	0.274108	|| id:ukb-d-20501	TRUE	reported	igd
12	0.00309741	84112772	115338	12	3.99E-06	0.0142851	ukb-d-20501	rs77799795	T	A	0.0189352	|| id:ukb-d-20501	TRUE	reported	igd
13	0.00352214	10300486	115338	12	1.28E-06	0.0170554	ukb-d-20501	rs78263566	G	A	0.0161129	|| id:ukb-d-20501	TRUE	reported	igd
14	0.00393612	47840850	115338	13	2.41E-07	0.0203311	ukb-d-20501	rs150541404	T	C	0.0119213	|| id:ukb-d-20501	TRUE	reported	igd
15	0.00259602	62547651	115338	18	1.65E-06	0.0124409	ukb-d-20501	rs112478768	G	A	0.0279148	|| id:ukb-d-20501	TRUE	reported	igd
16	0.00249397	43178869	115338	19	1.82E-06	0.0119019	ukb-d-20501	rs80072330	C	T	0.0300181	|| id:ukb-d-20501	TRUE	reported	igd
17	0.000896035	46843160	115338	20	3.15E-06	-0.00417658	ukb-d-20501	rs549617241	C	A	0.493638	|| id:ukb-d-20501	TRUE	reported	igd
