# Supplementary material for: Bidirectional causal relational between frailty and mental illness: a two-sample Mendelian randomization study
Source: Front Psychiatry. 2024 Jun 7;15:1397813. doi: 10.3389/fpsyt.2024.1397813 (PMC11190300; doi:10.3389/fpsyt.2024.1397813)
Supplement: Supplementary file 15 [file DataSheet_7.csv]

	X	chr.exposure	pos.exposure	beta.exposure	se.exposure	pval.exposure	samplesize.exposure	id.exposure	SNP	effect_allele.exposure	other_allele.exposure	eaf.exposure	exposure	mr_keep.exposure	pval_origin.exposure	data_source.exposure
1	1	1	61063225	0.0428971	0.0075	9.95E-09	175799	ieu-b-5099	rs3900555	A	G	0.527	Schizophrenia || id:ieu-b-5099	TRUE	reported	igd
2	2	1	30427639	-0.0653007	0.0081	1.06E-15	175799	ieu-b-5099	rs56335113	G	A	0.673	Schizophrenia || id:ieu-b-5099	TRUE	reported	igd
3	3	1	2373168	0.0559991	0.0083	1.56E-11	175799	ieu-b-5099	rs6673880	G	A	0.563	Schizophrenia || id:ieu-b-5099	TRUE	reported	igd
4	4	1	84210463	-0.0590045	0.0101	5.26E-09	175799	ieu-b-5099	rs10157075	T	A	0.167	Schizophrenia || id:ieu-b-5099	TRUE	reported	igd
5	5	1	200414959	-0.0491044	0.0083	3.43E-09	175799	ieu-b-5099	rs7515363	T	C	0.681	Schizophrenia || id:ieu-b-5099	TRUE	reported	igd
6	6	1	73988149	-0.0642979	0.0077	8.53E-17	175799	ieu-b-5099	rs12042444	T	C	0.623	Schizophrenia || id:ieu-b-5099	TRUE	reported	igd
7	7	1	200963825	-0.0497992	0.0086	6.91E-09	175799	ieu-b-5099	rs12126806	T	C	0.26	Schizophrenia || id:ieu-b-5099	TRUE	reported	igd
8	8	1	239198959	0.102299	0.0135	4.00E-14	175799	ieu-b-5099	rs11587347	G	C	0.086	Schizophrenia || id:ieu-b-5099	TRUE	reported	igd
9	9	1	97819667	0.0544034	0.0083	6.45E-11	175799	ieu-b-5099	rs11165846	G	C	0.279	Schizophrenia || id:ieu-b-5099	TRUE	reported	igd
10	10	1	153920564	0.0440982	0.008	4.02E-08	175799	ieu-b-5099	rs10559	G	A	0.301	Schizophrenia || id:ieu-b-5099	TRUE	reported	igd
11	11	1	177276006	0.0680968	0.0091	8.28E-14	175799	ieu-b-5099	rs16851048	C	T	0.2	Schizophrenia || id:ieu-b-5099	TRUE	reported	igd
12	12	2	37576136	-0.0592967	0.0084	1.74E-12	175799	ieu-b-5099	rs3770752	G	A	0.308	Schizophrenia || id:ieu-b-5099	TRUE	reported	igd
13	13	2	200045258	-0.0577027	0.0075	9.90E-15	175799	ieu-b-5099	rs2167378	T	C	0.485	Schizophrenia || id:ieu-b-5099	TRUE	reported	igd
14	14	2	200054222	-0.0600033	0.0075	1.05E-15	175799	ieu-b-5099	rs6715416	G	A	0.479	Schizophrenia || id:ieu-b-5099	TRUE	reported	igd
15	15	2	73157395	-0.0567016	0.0096	3.62E-09	175799	ieu-b-5099	rs999494	T	C	0.191	Schizophrenia || id:ieu-b-5099	TRUE	reported	igd
16	16	2	172956449	-0.061001	0.0102	1.97E-09	175799	ieu-b-5099	rs62183855	C	A	0.171	Schizophrenia || id:ieu-b-5099	TRUE	reported	igd
17	17	2	174951182	-0.0501036	0.0091	3.84E-08	175799	ieu-b-5099	rs10173857	T	C	0.249	Schizophrenia || id:ieu-b-5099	TRUE	reported	igd
18	18	2	233743109	0.0695001	0.0085	2.80E-16	175799	ieu-b-5099	rs778371	G	A	0.256	Schizophrenia || id:ieu-b-5099	TRUE	reported	igd
19	19	2	2315801	0.0517039	0.0092	2.15E-08	175799	ieu-b-5099	rs17247190	G	A	0.219	Schizophrenia || id:ieu-b-5099	TRUE	reported	igd
20	20	2	22697499	-0.0477992	0.0079	1.63E-09	175799	ieu-b-5099	rs1396728	T	C	0.455	Schizophrenia || id:ieu-b-5099	TRUE	reported	igd
21	21	2	60495874	-0.0450976	0.0079	8.97E-09	175799	ieu-b-5099	rs7582445	C	A	0.639	Schizophrenia || id:ieu-b-5099	TRUE	reported	igd
22	22	2	73837955	0.0542028	0.0094	8.70E-09	175799	ieu-b-5099	rs6546857	G	A	0.231	Schizophrenia || id:ieu-b-5099	TRUE	reported	igd
23	23	2	134840967	-0.0539956	0.0087	6.71E-10	175799	ieu-b-5099	rs6430491	A	G	0.241	Schizophrenia || id:ieu-b-5099	TRUE	reported	igd
24	24	2	145141541	0.0555021	0.0078	8.19E-13	175799	ieu-b-5099	rs12991836	C	A	0.379	Schizophrenia || id:ieu-b-5099	TRUE	reported	igd
25	25	2	200810957	0.0842951	0.0102	1.05E-16	175799	ieu-b-5099	rs11680723	G	C	0.159	Schizophrenia || id:ieu-b-5099	TRUE	reported	igd
26	26	2	162806408	0.0462953	0.008	5.94E-09	175799	ieu-b-5099	rs7604885	A	G	0.378	Schizophrenia || id:ieu-b-5099	TRUE	reported	igd
27	27	2	185601420	-0.0555009	0.0076	3.20E-13	175799	ieu-b-5099	rs11693094	T	C	0.457	Schizophrenia || id:ieu-b-5099	TRUE	reported	igd
28	28	2	76284826	0.0519988	0.0095	4.33E-08	175799	ieu-b-5099	rs2033996	A	T	0.188	Schizophrenia || id:ieu-b-5099	TRUE	reported	igd
29	29	2	146419989	0.0724954	0.0101	5.52E-13	175799	ieu-b-5099	rs68002929	A	T	0.16	Schizophrenia || id:ieu-b-5099	TRUE	reported	igd
30	30	2	156835793	-0.0443996	0.0079	1.92E-08	175799	ieu-b-5099	rs1881046	T	G	0.347	Schizophrenia || id:ieu-b-5099	TRUE	reported	igd
31	31	3	161777035	-0.052099	0.0077	1.04E-11	175799	ieu-b-5099	rs13090130	A	G	0.385	Schizophrenia || id:ieu-b-5099	TRUE	reported	igd
32	32	3	30106169	0.0451961	0.0082	3.98E-08	175799	ieu-b-5099	rs11129383	A	G	0.284	Schizophrenia || id:ieu-b-5099	TRUE	reported	igd
33	33	3	36844522	0.0538017	0.0086	3.19E-10	175799	ieu-b-5099	rs4678552	A	G	0.291	Schizophrenia || id:ieu-b-5099	TRUE	reported	igd
34	34	3	107379837	0.0540022	0.0085	1.84E-10	175799	ieu-b-5099	rs167924	G	A	0.658	Schizophrenia || id:ieu-b-5099	TRUE	reported	igd
35	35	3	2547786	0.0763952	0.0113	1.53E-11	175799	ieu-b-5099	rs17194490	T	G	0.152	Schizophrenia || id:ieu-b-5099	TRUE	reported	igd
36	36	3	80548877	0.0542978	0.0082	4.51E-11	175799	ieu-b-5099	rs1399551	A	T	0.708	Schizophrenia || id:ieu-b-5099	TRUE	reported	igd
37	37	3	117772036	0.0758017	0.0134	1.55E-08	175799	ieu-b-5099	rs1604060	G	A	0.9059	Schizophrenia || id:ieu-b-5099	TRUE	reported	igd
38	38	3	16868616	0.0499048	0.0077	8.50E-11	175799	ieu-b-5099	rs1866862	T	A	0.38	Schizophrenia || id:ieu-b-5099	TRUE	reported	igd
39	39	3	17856693	0.0505988	0.0081	3.84E-10	175799	ieu-b-5099	rs6804677	C	T	0.566	Schizophrenia || id:ieu-b-5099	TRUE	reported	igd
40	40	3	52815905	-0.0716972	0.0074	3.17E-22	175799	ieu-b-5099	rs2710323	C	T	0.488	Schizophrenia || id:ieu-b-5099	TRUE	reported	igd
41	41	3	63914618	0.0460963	0.0079	5.88E-09	175799	ieu-b-5099	rs59971314	C	G	0.319	Schizophrenia || id:ieu-b-5099	TRUE	reported	igd
42	42	4	19896708	-0.0780993	0.0143	4.51E-08	175799	ieu-b-5099	rs59518103	C	T	0.072	Schizophrenia || id:ieu-b-5099	TRUE	reported	igd
43	43	4	23377121	0.0471021	0.008	4.23E-09	175799	ieu-b-5099	rs215483	A	G	0.313	Schizophrenia || id:ieu-b-5099	TRUE	reported	igd
44	44	4	170322312	-0.0509972	0.0076	1.43E-11	175799	ieu-b-5099	rs61405217	T	C	0.574	Schizophrenia || id:ieu-b-5099	TRUE	reported	igd
45	45	4	706700	0.0513986	0.0077	2.24E-11	175799	ieu-b-5099	rs35734242	C	T	0.42	Schizophrenia || id:ieu-b-5099	TRUE	reported	igd
46	46	4	103188709	0.156701	0.0165	1.92E-21	175799	ieu-b-5099	rs13107325	T	C	0.064	Schizophrenia || id:ieu-b-5099	TRUE	reported	igd
47	47	4	118852986	0.0464	0.0079	4.69E-09	175799	ieu-b-5099	rs28521069	T	C	0.313	Schizophrenia || id:ieu-b-5099	TRUE	reported	igd
48	48	4	33642614	0.0631954	0.0102	5.00E-10	175799	ieu-b-5099	rs1454606	T	C	0.185	Schizophrenia || id:ieu-b-5099	TRUE	reported	igd
49	49	4	80204001	-0.0477992	0.0077	5.97E-10	175799	ieu-b-5099	rs28454198	C	G	0.45	Schizophrenia || id:ieu-b-5099	TRUE	reported	igd
50	50	4	47218926	0.0430954	0.0079	4.01E-08	175799	ieu-b-5099	rs28482891	A	C	0.335	Schizophrenia || id:ieu-b-5099	TRUE	reported	igd
51	51	4	176731401	0.117096	0.0149	3.24E-15	175799	ieu-b-5099	rs12498839	A	G	0.066	Schizophrenia || id:ieu-b-5099	TRUE	reported	igd
52	52	5	90148516	-0.0432989	0.0078	2.77E-08	175799	ieu-b-5099	rs13159353	C	G	0.373	Schizophrenia || id:ieu-b-5099	TRUE	reported	igd
53	53	5	45252500	0.0594953	0.0078	1.70E-14	175799	ieu-b-5099	rs10035564	G	A	0.376	Schizophrenia || id:ieu-b-5099	TRUE	reported	igd
54	54	5	60731458	0.0649973	0.0078	6.11E-17	175799	ieu-b-5099	rs7709645	C	G	0.451	Schizophrenia || id:ieu-b-5099	TRUE	reported	igd
55	55	5	109183341	0.0596014	0.0096	5.35E-10	161405	ieu-b-5099	rs11241041	T	G	0.253	Schizophrenia || id:ieu-b-5099	TRUE	reported	igd
56	56	5	7245664	-0.0503033	0.008	3.76E-10	175799	ieu-b-5099	rs72723227	A	G	0.334	Schizophrenia || id:ieu-b-5099	TRUE	reported	igd
57	57	5	153680747	0.0484027	0.0082	4.43E-09	175799	ieu-b-5099	rs11740474	T	A	0.35	Schizophrenia || id:ieu-b-5099	TRUE	reported	igd
58	58	5	155775075	-0.0443996	0.0076	5.10E-09	175799	ieu-b-5099	rs12652777	C	T	0.554	Schizophrenia || id:ieu-b-5099	TRUE	reported	igd
59	59	6	11988081	0.0555973	0.0099	1.91E-08	175799	ieu-b-5099	rs9470670	G	T	0.164	Schizophrenia || id:ieu-b-5099	TRUE	reported	igd
60	60	6	146739228	0.0447045	0.0076	4.04E-09	175799	ieu-b-5099	rs2206956	A	G	0.54	Schizophrenia || id:ieu-b-5099	TRUE	reported	igd
61	61	6	26090270	-0.168696	0.0173	1.82E-22	161405	ieu-b-5099	rs34555420	T	G	0.075	Schizophrenia || id:ieu-b-5099	TRUE	reported	igd
62	62	6	64946311	0.0465048	0.0077	1.81E-09	175799	ieu-b-5099	rs6925079	C	T	0.357	Schizophrenia || id:ieu-b-5099	TRUE	reported	igd
63	63	6	69279811	0.154597	0.0283	4.63E-08	165729	ieu-b-5099	rs80249955	T	C	0.026	Schizophrenia || id:ieu-b-5099	TRUE	reported	igd
64	64	6	27523869	-0.205696	0.0156	1.21E-39	175799	ieu-b-5099	rs140365013	A	G	0.086	Schizophrenia || id:ieu-b-5099	TRUE	reported	igd
65	65	6	165061435	-0.0511018	0.0093	3.83E-08	175799	ieu-b-5099	rs9459170	C	T	0.21	Schizophrenia || id:ieu-b-5099	TRUE	reported	igd
66	66	6	50816718	0.072001	0.0132	4.42E-08	175799	ieu-b-5099	rs55648125	G	A	0.09	Schizophrenia || id:ieu-b-5099	TRUE	reported	igd
67	67	6	84364565	-0.0487044	0.0075	9.94E-11	175799	ieu-b-5099	rs217310	T	A	0.424	Schizophrenia || id:ieu-b-5099	TRUE	reported	igd
68	68	6	93148341	0.0613011	0.0094	6.01E-11	175799	ieu-b-5099	rs12190758	G	A	0.207	Schizophrenia || id:ieu-b-5099	TRUE	reported	igd
69	69	6	108983527	-0.0503033	0.0081	4.48E-10	175799	ieu-b-5099	rs9398171	T	C	0.687	Schizophrenia || id:ieu-b-5099	TRUE	reported	igd
70	70	7	2029867	-0.0825012	0.0075	6.26E-28	175799	ieu-b-5099	rs58120505	C	T	0.443	Schizophrenia || id:ieu-b-5099	TRUE	reported	igd
71	71	7	139018309	-0.0456997	0.0084	4.94E-08	175799	ieu-b-5099	rs6946576	A	G	0.553	Schizophrenia || id:ieu-b-5099	TRUE	reported	igd
72	72	7	87244960	-0.0458048	0.0075	1.23E-09	175799	ieu-b-5099	rs13233308	T	C	0.469	Schizophrenia || id:ieu-b-5099	TRUE	reported	igd
73	73	7	153524115	0.0598986	0.0109	4.44E-08	175799	ieu-b-5099	rs12671608	C	T	0.139	Schizophrenia || id:ieu-b-5099	TRUE	reported	igd
74	74	7	71795998	-0.0493995	0.0078	2.51E-10	175799	ieu-b-5099	rs2944821	C	G	0.389	Schizophrenia || id:ieu-b-5099	TRUE	reported	igd
75	75	7	137074540	-0.0712969	0.0079	1.82E-19	175799	ieu-b-5099	rs7779548	A	G	0.34	Schizophrenia || id:ieu-b-5099	TRUE	reported	igd
76	76	7	86412221	-0.102304	0.0122	5.91E-17	175799	ieu-b-5099	rs35274762	C	T	0.113	Schizophrenia || id:ieu-b-5099	TRUE	reported	igd
77	77	7	2705107	0.0605996	0.0109	3.09E-08	175799	ieu-b-5099	rs56226048	T	G	0.133	Schizophrenia || id:ieu-b-5099	TRUE	reported	igd
78	78	7	8565024	0.0456042	0.0078	5.71E-09	175799	ieu-b-5099	rs2349487	T	C	0.328	Schizophrenia || id:ieu-b-5099	TRUE	reported	igd
79	79	7	24717969	0.0842951	0.0126	1.86E-11	175799	ieu-b-5099	rs79210963	C	T	0.097	Schizophrenia || id:ieu-b-5099	TRUE	reported	igd
80	80	7	110049463	-0.0481042	0.0077	4.51E-10	175799	ieu-b-5099	rs211824	A	G	0.376	Schizophrenia || id:ieu-b-5099	TRUE	reported	igd
81	81	8	33998571	0.119798	0.0218	3.68E-08	165729	ieu-b-5099	rs74804370	C	T	0.038	Schizophrenia || id:ieu-b-5099	TRUE	reported	igd
82	82	8	103671080	-0.045499	0.008	1.08E-08	175799	ieu-b-5099	rs1434281	A	G	0.33	Schizophrenia || id:ieu-b-5099	TRUE	reported	igd
83	83	8	143312933	-0.065104	0.0077	2.51E-17	175799	ieu-b-5099	rs4129585	C	A	0.605	Schizophrenia || id:ieu-b-5099	TRUE	reported	igd
84	84	8	65605878	0.0490012	0.0074	3.67E-11	175799	ieu-b-5099	rs10957321	A	G	0.492	Schizophrenia || id:ieu-b-5099	TRUE	reported	igd
85	85	8	144929811	-0.0425038	0.0077	3.98E-08	175799	ieu-b-5099	rs11779128	T	C	0.519	Schizophrenia || id:ieu-b-5099	TRUE	reported	igd
86	86	8	4180090	0.0628014	0.0093	1.45E-11	161405	ieu-b-5099	rs10103330	A	T	0.216	Schizophrenia || id:ieu-b-5099	TRUE	reported	igd
87	87	8	26279173	0.071496	0.0094	2.71E-14	175799	ieu-b-5099	rs73219806	A	C	0.204	Schizophrenia || id:ieu-b-5099	TRUE	reported	igd
88	88	8	111580570	0.0615988	0.0098	2.97E-10	175799	ieu-b-5099	rs10086619	G	A	0.166	Schizophrenia || id:ieu-b-5099	TRUE	reported	igd
89	89	9	14509105	0.0594953	0.0105	1.36E-08	175799	ieu-b-5099	rs498591	T	A	0.142	Schizophrenia || id:ieu-b-5099	TRUE	reported	igd
90	90	9	22767164	0.0499994	0.0074	1.29E-11	175799	ieu-b-5099	rs505061	A	C	0.489	Schizophrenia || id:ieu-b-5099	TRUE	reported	igd
91	91	9	101070487	0.0532953	0.0093	9.33E-09	175799	ieu-b-5099	rs10985811	C	T	0.201	Schizophrenia || id:ieu-b-5099	TRUE	reported	igd
92	92	9	96330499	0.0584981	0.0102	9.57E-09	175799	ieu-b-5099	rs6479494	G	A	0.155	Schizophrenia || id:ieu-b-5099	TRUE	reported	igd
93	93	9	36319928	0.0428031	0.0077	2.42E-08	175799	ieu-b-5099	rs2381411	C	T	0.411	Schizophrenia || id:ieu-b-5099	TRUE	reported	igd
94	94	9	82279449	0.0530949	0.0097	4.03E-08	175799	ieu-b-5099	rs4339716	G	T	0.815	Schizophrenia || id:ieu-b-5099	TRUE	reported	igd
95	95	9	134786548	0.0618967	0.0111	2.56E-08	175799	ieu-b-5099	rs72761691	C	A	0.137	Schizophrenia || id:ieu-b-5099	TRUE	reported	igd
96	96	10	92789488	-0.0611045	0.0096	1.84E-10	175799	ieu-b-5099	rs61857878	T	A	0.214	Schizophrenia || id:ieu-b-5099	TRUE	reported	igd
97	97	10	123903556	-0.0499038	0.0091	4.43E-08	175799	ieu-b-5099	rs7902292	C	T	0.749	Schizophrenia || id:ieu-b-5099	TRUE	reported	igd
98	98	10	64850074	0.0898044	0.0163	3.90E-08	175799	ieu-b-5099	rs113899647	T	C	0.059	Schizophrenia || id:ieu-b-5099	TRUE	reported	igd
99	99	10	18745105	-0.0995014	0.0123	6.54E-16	175799	ieu-b-5099	rs7893279	G	T	0.108	Schizophrenia || id:ieu-b-5099	TRUE	reported	igd
100	100	10	21463833	0.048004	0.0088	4.12E-08	175799	ieu-b-5099	rs2279311	C	T	0.266	Schizophrenia || id:ieu-b-5099	TRUE	reported	igd
101	101	11	24374545	0.0523992	0.008	5.91E-11	175799	ieu-b-5099	rs12363019	A	T	0.427	Schizophrenia || id:ieu-b-5099	TRUE	reported	igd
102	102	11	132581442	-0.0459003	0.0076	1.34E-09	175799	ieu-b-5099	rs3016382	A	C	0.447	Schizophrenia || id:ieu-b-5099	TRUE	reported	igd
103	103	11	81178838	0.0499048	0.0091	4.71E-08	175799	ieu-b-5099	rs72943392	C	G	0.236	Schizophrenia || id:ieu-b-5099	TRUE	reported	igd
104	104	11	123394636	0.054604	0.008	6.94E-12	175799	ieu-b-5099	rs77502336	C	G	0.329	Schizophrenia || id:ieu-b-5099	TRUE	reported	igd
105	105	11	124636373	-0.0690969	0.0101	7.79E-12	175799	ieu-b-5099	rs11219774	C	A	0.165	Schizophrenia || id:ieu-b-5099	TRUE	reported	igd
106	106	11	113370758	-0.0674998	0.0086	5.33E-15	175799	ieu-b-5099	rs61902811	A	G	0.29	Schizophrenia || id:ieu-b-5099	TRUE	reported	igd
107	107	11	133853008	-0.0773036	0.0103	6.28E-14	175799	ieu-b-5099	rs4936216	T	C	0.187	Schizophrenia || id:ieu-b-5099	TRUE	reported	igd
108	108	12	29921443	-0.0524027	0.0081	7.87E-11	175799	ieu-b-5099	rs302317	A	G	0.323	Schizophrenia || id:ieu-b-5099	TRUE	reported	igd
109	109	12	14423294	-0.0459958	0.008	8.70E-09	175799	ieu-b-5099	rs61920311	C	A	0.399	Schizophrenia || id:ieu-b-5099	TRUE	reported	igd
110	110	12	110723245	0.0680005	0.0082	8.11E-17	175799	ieu-b-5099	rs4766428	T	C	0.502	Schizophrenia || id:ieu-b-5099	TRUE	reported	igd
111	111	12	57682956	-0.119799	0.0156	1.53E-14	175799	ieu-b-5099	rs61937595	T	C	0.081	Schizophrenia || id:ieu-b-5099	TRUE	reported	igd
112	112	12	121639657	-0.0546965	0.0094	6.28E-09	175799	ieu-b-5099	rs2686386	T	C	0.804	Schizophrenia || id:ieu-b-5099	TRUE	reported	igd
113	113	12	2408194	-0.0825012	0.0086	1.28E-21	175799	ieu-b-5099	rs4298967	G	A	0.718	Schizophrenia || id:ieu-b-5099	TRUE	reported	igd
114	114	12	75348199	-0.0465018	0.0082	1.66E-08	175799	ieu-b-5099	rs1526803	G	C	0.317	Schizophrenia || id:ieu-b-5099	TRUE	reported	igd
115	115	12	72258821	0.0785996	0.0134	4.15E-09	175799	ieu-b-5099	rs61924144	C	A	0.083	Schizophrenia || id:ieu-b-5099	TRUE	reported	igd
116	116	12	95195293	-0.0450976	0.0074	9.13E-10	175799	ieu-b-5099	rs6538539	T	G	0.532	Schizophrenia || id:ieu-b-5099	TRUE	reported	igd
117	117	13	44329004	-0.0507977	0.008	2.04E-10	175799	ieu-b-5099	rs11619756	A	G	0.474	Schizophrenia || id:ieu-b-5099	TRUE	reported	igd
118	118	13	56928696	-0.0625991	0.0097	8.98E-11	175799	ieu-b-5099	rs9597388	A	G	0.186	Schizophrenia || id:ieu-b-5099	TRUE	reported	igd
119	119	13	79859456	-0.0551035	0.0079	4.12E-12	175799	ieu-b-5099	rs9545047	C	A	0.359	Schizophrenia || id:ieu-b-5099	TRUE	reported	igd
120	120	13	102022648	0.0548998	0.0097	1.57E-08	175799	ieu-b-5099	rs61973697	A	G	0.219	Schizophrenia || id:ieu-b-5099	TRUE	reported	igd
121	121	13	38868178	0.0471964	0.0081	5.65E-09	161405	ieu-b-5099	rs650520	T	G	0.377	Schizophrenia || id:ieu-b-5099	TRUE	reported	igd
122	122	13	74325499	0.0515038	0.0092	2.44E-08	175799	ieu-b-5099	rs12877581	C	G	0.242	Schizophrenia || id:ieu-b-5099	TRUE	reported	igd
123	123	14	29469373	0.0467038	0.0079	4.14E-09	175799	ieu-b-5099	rs10148671	C	T	0.566	Schizophrenia || id:ieu-b-5099	TRUE	reported	igd
124	124	14	84644822	-0.0446961	0.0078	1.02E-08	175799	ieu-b-5099	rs1676062	A	C	0.373	Schizophrenia || id:ieu-b-5099	TRUE	reported	igd
125	125	14	72424905	-0.0628997	0.0074	2.12E-17	175799	ieu-b-5099	rs2190873	C	T	0.54	Schizophrenia || id:ieu-b-5099	TRUE	reported	igd
126	126	15	61852732	0.0553964	0.0075	1.64E-13	175799	ieu-b-5099	rs11632947	T	C	0.481	Schizophrenia || id:ieu-b-5099	TRUE	reported	igd
127	127	15	78873976	-0.0653007	0.0084	8.31E-15	175799	ieu-b-5099	rs637137	A	T	0.287	Schizophrenia || id:ieu-b-5099	TRUE	reported	igd
128	128	15	40566759	0.055703	0.009	6.63E-10	175799	ieu-b-5099	rs56282503	C	T	0.254	Schizophrenia || id:ieu-b-5099	TRUE	reported	igd
129	129	15	44250313	-0.0569	0.0087	6.01E-11	175799	ieu-b-5099	rs2929278	T	C	0.282	Schizophrenia || id:ieu-b-5099	TRUE	reported	igd
130	130	15	58972995	-0.0479994	0.0081	3.66E-09	175799	ieu-b-5099	rs11854073	A	G	0.425	Schizophrenia || id:ieu-b-5099	TRUE	reported	igd
131	131	15	83366296	-0.0491044	0.0076	8.04E-11	175799	ieu-b-5099	rs10906984	C	A	0.612	Schizophrenia || id:ieu-b-5099	TRUE	reported	igd
132	132	15	89939528	-0.0461963	0.0076	1.39E-09	175799	ieu-b-5099	rs176648	G	T	0.475	Schizophrenia || id:ieu-b-5099	TRUE	reported	igd
133	133	15	91426560	-0.078996	0.0079	1.76E-23	175799	ieu-b-5099	rs4702	A	G	0.568	Schizophrenia || id:ieu-b-5099	TRUE	reported	igd
134	134	16	68414975	0.054604	0.0093	4.71E-09	175799	ieu-b-5099	rs11862968	G	C	0.199	Schizophrenia || id:ieu-b-5099	TRUE	reported	igd
135	135	16	89877975	-0.050503	0.0083	1.33E-09	175799	ieu-b-5099	rs11076631	G	A	0.494	Schizophrenia || id:ieu-b-5099	TRUE	reported	igd
136	136	16	9967827	0.0488017	0.0086	1.49E-08	175799	ieu-b-5099	rs9302397	A	G	0.252	Schizophrenia || id:ieu-b-5099	TRUE	reported	igd
137	137	17	12872802	0.0561049	0.01	1.92E-08	175799	ieu-b-5099	rs12950148	G	A	0.165	Schizophrenia || id:ieu-b-5099	TRUE	reported	igd
138	138	17	19142226	-0.075497	0.0109	4.05E-12	175799	ieu-b-5099	rs959071	T	C	0.285	Schizophrenia || id:ieu-b-5099	TRUE	reported	igd
139	139	17	55737740	0.0573961	0.0094	1.12E-09	175799	ieu-b-5099	rs4793888	A	G	0.2	Schizophrenia || id:ieu-b-5099	TRUE	reported	igd
140	140	17	61555666	0.0428031	0.0076	2.21E-08	175799	ieu-b-5099	rs4293	A	G	0.549	Schizophrenia || id:ieu-b-5099	TRUE	reported	igd
141	141	17	44289832	-0.0522983	0.0081	1.01E-10	175799	ieu-b-5099	rs2696466	G	A	0.412	Schizophrenia || id:ieu-b-5099	TRUE	reported	igd
142	142	17	1245442	-0.079698	0.013	9.38E-10	175799	ieu-b-5099	rs75329315	G	T	0.097	Schizophrenia || id:ieu-b-5099	TRUE	reported	igd
143	143	18	53173173	0.174603	0.0242	5.60E-13	165729	ieu-b-5099	rs17512480	A	T	0.03	Schizophrenia || id:ieu-b-5099	TRUE	reported	igd
144	144	18	52751297	-0.0562007	0.0075	5.40E-14	175799	ieu-b-5099	rs35360904	G	T	0.442	Schizophrenia || id:ieu-b-5099	TRUE	reported	igd
145	145	18	27481687	0.0608015	0.0083	3.05E-13	175799	ieu-b-5099	rs11083369	T	G	0.273	Schizophrenia || id:ieu-b-5099	TRUE	reported	igd
146	146	18	53795514	-0.061001	0.0088	5.11E-12	175799	ieu-b-5099	rs715170	T	C	0.248	Schizophrenia || id:ieu-b-5099	TRUE	reported	igd
147	147	18	77632194	0.0610034	0.0077	1.92E-15	175799	ieu-b-5099	rs72980087	A	G	0.37	Schizophrenia || id:ieu-b-5099	TRUE	reported	igd
148	148	19	11849736	0.107797	0.0174	6.31E-10	175799	ieu-b-5099	rs72986630	T	C	0.058	Schizophrenia || id:ieu-b-5099	TRUE	reported	igd
149	149	19	11399372	0.0521041	0.0089	4.53E-09	175799	ieu-b-5099	rs322124	G	C	0.219	Schizophrenia || id:ieu-b-5099	TRUE	reported	igd
150	150	19	36530562	-0.0892006	0.0157	1.37E-08	175799	ieu-b-5099	rs3810450	C	T	0.067	Schizophrenia || id:ieu-b-5099	TRUE	reported	igd
151	151	19	50162909	-0.0582029	0.008	3.79E-13	175799	ieu-b-5099	rs7251	G	C	0.346	Schizophrenia || id:ieu-b-5099	TRUE	reported	igd
152	152	19	57189718	0.0617052	0.0109	1.49E-08	175799	ieu-b-5099	rs758749	T	C	0.135	Schizophrenia || id:ieu-b-5099	TRUE	reported	igd
153	153	19	51034243	0.0488962	0.0081	1.40E-09	175799	ieu-b-5099	rs2387414	C	G	0.567	Schizophrenia || id:ieu-b-5099	TRUE	reported	igd
154	154	20	37458009	0.0601004	0.0074	3.30E-16	175799	ieu-b-5099	rs1006945	T	G	0.541	Schizophrenia || id:ieu-b-5099	TRUE	reported	igd
155	155	20	48105317	0.0631954	0.01	2.61E-10	175799	ieu-b-5099	rs11696755	C	T	0.165	Schizophrenia || id:ieu-b-5099	TRUE	reported	igd
156	156	21	16439965	0.0467038	0.0076	9.48E-10	175799	ieu-b-5099	rs8134737	T	A	0.468	Schizophrenia || id:ieu-b-5099	TRUE	reported	igd
157	157	21	22116499	-0.0531047	0.0095	2.32E-08	175799	ieu-b-5099	rs229362	A	G	0.813	Schizophrenia || id:ieu-b-5099	TRUE	reported	igd
158	158	22	42538029	0.0544034	0.0083	4.89E-11	175799	ieu-b-5099	rs1058167	G	A	0.673	Schizophrenia || id:ieu-b-5099	TRUE	reported	igd
159	159	22	40051166	0.065798	0.0089	1.17E-13	175799	ieu-b-5099	rs732381	T	A	0.405	Schizophrenia || id:ieu-b-5099	TRUE	reported	igd
160	160	22	51103091	0.0458031	0.0081	1.60E-08	175799	ieu-b-5099	rs6010045	C	T	0.674	Schizophrenia || id:ieu-b-5099	TRUE	reported	igd
