# Supplementary material for: Bidirectional causal relational between frailty and mental illness: a two-sample Mendelian randomization study
Source: Front Psychiatry. 2024 Jun 7;15:1397813. doi: 10.3389/fpsyt.2024.1397813 (PMC11190300; doi:10.3389/fpsyt.2024.1397813)
Supplement: Supplementary file 16 [file DataSheet_8.csv]

	X	pos.exposure	samplesize.exposure	pval.exposure	chr.exposure	beta.exposure	se.exposure	id.exposure	SNP	effect_allele.exposure	other_allele.exposure	eaf.exposure	exposure	mr_keep.exposure	pval_origin.exposure	data_source.exposure
1	1	88867185	33925	4.23e-07	1	-0.2933	0.058	ieu-a-1189	rs12568997	A	G	NA	|| id:ieu-a-1189	TRUE	reported	igd
2	2	114201251	33925	2.39e-06	1	0.629701	0.1335	ieu-a-1189	rs116347760	A	T	NA	|| id:ieu-a-1189	TRUE	reported	igd
3	3	139823241	33925	3.97e-06	2	0.169799	0.0368	ieu-a-1189	rs56343802	T	A	NA	|| id:ieu-a-1189	TRUE	reported	igd
4	4	93697153	33925	1.09e-06	4	-0.1653	0.0339	ieu-a-1189	rs1030757	A	C	NA	|| id:ieu-a-1189	TRUE	reported	igd
5	5	6243646	33925	1.86e-06	4	0.2663	0.0558	ieu-a-1189	rs13141765	C	T	NA	|| id:ieu-a-1189	TRUE	reported	igd
6	6	56775429	33925	2.67e-06	7	-0.2702	0.0575	ieu-a-1189	rs55687617	A	G	NA	|| id:ieu-a-1189	TRUE	reported	igd
7	7	128581578	33925	7.1e-07	8	0.193501	0.039	ieu-a-1189	rs4733767	A	G	NA	|| id:ieu-a-1189	TRUE	reported	igd
8	8	42381240	33925	2.23e-06	15	-0.4158	0.0879	ieu-a-1189	rs639560	T	C	NA	|| id:ieu-a-1189	TRUE	reported	igd
9	9	14148431	33925	3.53e-06	16	0.339703	0.0733	ieu-a-1189	rs72783425	A	C	NA	|| id:ieu-a-1189	TRUE	reported	igd
10	10	3660801	33925	4.21e-06	18	0.182297	0.0396	ieu-a-1189	rs9952159	T	C	NA	|| id:ieu-a-1189	TRUE	reported	igd
11	11	19675267	33925	3.31e-06	18	0.448697	0.0965	ieu-a-1189	rs117310268	T	C	NA	|| id:ieu-a-1189	TRUE	reported	igd
12	12	58420429	33925	4.38e-06	18	0.602501	0.1312	ieu-a-1189	rs77885126	C	T	NA	|| id:ieu-a-1189	TRUE	reported	igd
13	13	44973368	33925	4.05e-06	22	0.1554	0.0337	ieu-a-1189	rs909701	G	C	NA	|| id:ieu-a-1189	TRUE	reported	igd
